# Supplementary material for: Ligand-switchable nanoparticles resembling viral surface for sequential drug delivery and improved oral insulin therapy
Source: Nat Commun. 2022 Nov 4;13:6649. doi: 10.1038/s41467-022-34357-8 (PMC9636268; doi:10.1038/s41467-022-34357-8)
Supplement: Supplementary file 4 — Source Data [file 41467_2022_34357_MOESM4_ESM.xlsx]

## Sheet: Fig.3
Fig. 3a
	pH	PNP				Pep-PNP				Gal/Pep-PNP
	3	106.4	109.5	109.9		139.6	145.7	140.1		144.7	139.9	143.2
	5	104.9	105.4	111.3		133.1	130.9	131.2		139	133.6	135.6
	6	105.3	103.8	108.3		134.7	139.9	136.6		139.9	137	136.5
	6.8	106.2	101.2	106.7		133.6	137	134.7		138.4	132.6	134.1
	7	101.9	106.8	104		126.8	125.6	126		134.1	131.7	132.8
	7.4	106.2	100.7	108.2		116.3	117.9	117.3		129.2	128.5	127.4
	8	105.1	101.3	104.5		111.4	120.1	116.4		124.2	126.1	125.5
Fig. 3b
	pH	PNP				Pep-PNP				Gal/Pep-PNP
	3	-28.7	-27.1	-29		35.4	35.9	31.9		30.6	33	34.8
	5	-30.6	-33	-34.9		29	29.6	28.4		28.7	27.1	30.3
	6	-34.7	-35.6	-37.8		24.1	25	24.9		26.7	26.9	24.6
	6.8	-36.3	-35.5	-36.3		23.1	24.8	25.5		29.5	26.1	28.4
	7	-33.8	-37	-37.8		18.1	14.8	18.3		21.5	14.6	13
	7.4	-34	-38	-38.5		-31	-30.7	-29.6		-29	-29.6	-25
	8	-34.9	-33.3	-39.6		-38.3	-42.9	-37.8		-34.9	-37.8	-38.3
Fig. 3d
	pH	Pep-PNP				Pep/Gal-PNP
	6.8	26.09	23.21	28.28		26.74	27.48	24.2
	7.4	16.52	17	17.72		21.42	20.64	25.55

## Sheet: Fig.4
Fig. 4b
	pH	PNP				CPP/Gal-PNP				Pep/Gal-PNP
	6.8	7.92	8.79	6.32		39.51	34.01	37.82		32.97	37.82	38.54
	7.4	8.95	11.22	8.7		36.85	32.57	34.01		12.9	10.1	18.85
Fig. 4d
	pH	PNP				CPP/Gal-PNP				Pep/Gal-PNP
	6.8	2.3	3.48	3.17		8.77	7.62	7.56		9.07	8.63	11.15
	7.4	3.24	2.67	3.74		7.76	6.83	8.66		3.36	3.48	3.04
Fig. 4i	20 nM Insulin							Pep/Gal-PNP

## Sheet: Fig.5
Fig. 5b
		CPP/Gal-PNP							Pep/Gal-PNP
	t	pH 7.4			pH 6.8				pH 7.4			pH 6.8
	0 min	1.02	0.91	1.07	0.95	1.02	1.04		0.86	1	1.14	0.95	1.22	0.83
	15 min	3.18	3.38	3.49	2.74	2.58	2.48		1.91	2.14	2.27	3.41	3.86	4.15
	30 min	10.33	10.82	11.04	10.95	10.09	9.59		3.59	3.77	3.27	11.48	14.21	12.26
Fig. 5c
		CPP/GA-PLGA				Pep/GA-PLGA
	Heart	1.4	1.19	1.42		1.49	1.07	1.23
	Liver	8.8	7.1	8.02		13.31	13.7	12.697
	Spleen	1.1	1.04	1.49		0.62	0.77	0.29
	Lung	1.25	1.14	1.42		1.45	1.34	1.12
	Kidney	3.7	3.91	3.51		2.18	2.8	2.57

## Sheet: Fig.6
Fig. 6b
	t (h)	Insulin (5 IU/kg, S.C.)							Insulin (75 IU/kg, i.g.)							Pep/Gal-PNP (75 IU/kg)							PNP (75 IU/kg)							CPP/Gal-PNP (75 IU/kg)
	0	100	100	100	100	100	100		100	100	100	100	100	100		100	100	100	100	100	100		100	100	100	100	100	100		100	100	100	100	100	100
	1	33.28	38.62	38.93	37.15	45.94	41.09		106.31	107.01	100.3	105.28	104.86	100.87		69.56	79.23	83.24	77.03	75.72	73.4		95.18	102.59	95.77	110.9	100.93	87.58		93.18	84.36	91.39	78.1	85.25	64.54
	2	16.62	30.59	25.36	19.91	25.21	22.83		101.93	92.13	99.47	93	94.95	102.97		65.23	67.48	65.12	62.13	56.26	66.5		93.71	101.77	97.22	103.7	82.2	93.8		92.43	90.33	58.02	77.77	65.02	67.33
	3	16.86	17.85	17.48	13.67	14.61	13.89		97.13	99.63	102.15	100.33	92.29	94.12		52.87	52.27	53.13	52.27	53	57.16		87.56	95.45	101.05	89.29	85.27	103.53		75.59	52.77	62.62	62.14	67.96	53.03
	4	30.99	28.5	36.76	45.15	24.61	23.34		112.43	107.01	108.7	103.29	111.41	108.25		45.76	44.4	38.23	45.39	42.64	44.76		86.36	91.16	79.17	85.77	88.03	88.13		53	51.04	44.67	60.84	66.58	48.44
	5	34.22	42.01	44.15	33.4	50.61	68.33		94.95	115.99	94.16	104.44	93.32	105.51		32.11	35.84	29.75	42.38	25.83	31.51		86.11	78.44	81.88	88.56	87.84	82.95		44.99	42.73	36.95	69.95	41.48	52.81
	6	49.82	71.55	63.29	53.28	64.18	45.19		117.62	101.45	104.07	101.16	100.54	99.26		32.9	25.4	26.72	31.83	26.35	27.46		80.34	88.2	89.09	82.02	83.27	80.3		33.76	46.37	43.72	40.46	49.81	42.59
	7	69.42	62.06	78.25	45.75	68.63	75.02		92.49	102.81	94.22	100.29	114.17	101.14		27.83	21.83	36.78	24.37	16.85	20.08		87.88	85.87	81.94	81.82	78.67	88.73		36.86	31.62	40.47	34.59	41.46	34.03
	8	59.98	63.66	78.46	73.09	72.6	96.16		111	96.31	102.66	105.93	117.96	103.13		28.36	19.46	20.99	21.53	23.01	25.93		82.31	80.2	80.45	76.2	87.67	80.97		34.08	38.51	34.58	26.1	40.12	32.17
	9	94.5	81.86	75.61	63.75	93.98	110.95		99.83	113.99	115.79	105.22	116.45	114.81		24.1	25.05	26.65	24.38	22.86	29.3		82.63	80.82	81.08	82.47	72.78	80.34		31.73	26.83	31.31	34.73	37.45	37.88
	10	82.35	95.18	111.6	95.15	74.71	122.83		112.86	109.2	107.06	105.69	103.75	108.57		30.33	34.38	27.09	26.33	21.66	24.04		78.07	74.85	78.99	76.22	83.94	82.92		38.48	37.13	35.5	44.12	34.41	32.15
	11	104.97	80.43	113.67	102.02	98.84	93.41		121.51	101.92	107.75	95.92	113.75	103.16		25.88	36.88	16.87	36.73	20.6	36.14		71.13	78.43	75.58	80.65	74.67	79.12		43.44	49.8	50.28	43.36	42.94	31.6
	12	94.64	107.25	82.93	92.98	99.69	113.27		119.08	107.48	112.61	111.13	109.96	111.67		25.36	36.45	33.55	37.2	38.35	34.77		76.51	74.95	73.73	82.27	66.14	67.87		49.93	46.8	43.7	46.77	40.58	41.83
Fig. 6c
	t (h)	Insulin (5 IU/kg, S.C.)							t (h)	Insulin (75 IU/kg, i.g.)							Pep/Gal-PNP (75 IU/kg)							PNP (75 IU/kg)							CPP/Gal-PNP (75 IU/kg)
	0	0	0	0	0	0	0		0	0	0	0	0	0	0		0	0	0	0	0	0		0	0	0	0	0	0		0	0	0	0	0	0
	0.5	45.27	50.27	68.81	62.14	60.98	55.1		1	0.27	1.02	0.32	0.49	0.55	0.47		8.09	4.75	8.75	13.63	7.97	9.38		1.83	0.78	1.21	1.42	0.67	2.4		11	5.57	3.46	4.2	3.67	3.85
	1	112.03	122.03	109.97	111.36	104.2	124.3		2	3.97	3.96	4.53	3.32	4.27	2.49		15.7	13.36	18.36	18.81	17.29	28.74		5.8	1.69	7.55	5.64	7.22	5.19		17.01	11.85	9.89	9.7	11.05	10.92
	2	59.58	51.58	45.42	52.36	42.36	49.88		4	0.44	0.48	0.32	0.97	0.67	0.78		37.5	43.12	38.97	40.43	52.5	56.91		9.67	11.95	12.42	7.36	10.1	3.97		34.31	28.6	28.22	36.02	28.51	37.93
	3	5.59	6.44	10.44	7.12	8.81	12.86		6	0.42	0.51	0.38	0.29	0.91	0.3		19.73	24.69	25.39	27.86	18.81	25.37		8.2	4.68	5.02	7.44	4.05	2.35		29.37	21.25	20.58	20.26	26.8	20.57
	4	4.3	5.63	4.44	3.31	4.59	3.05		8	0.72	0.55	0.47	0.21	0.46	0.53		11.21	8.14	11.14	19.02	12.98	10.49		0.47	1.18	0.99	1.46	0.59	0.56		13.06	8.66	7.9	8.33	7.67	6.32
	6	0.51	0.34	0.39	0.73	0.73	0.81		10	0.74	0.49	0.45	0.51	0.71	0.52		6.12	4.03	5.03	4.56	6.54	4.53		0.18	0.45	0.32	0.15	0.29	0.16		8.96	2.7	2.18	1.79	2.21	2.16
	8	0.56	0.31	0.56	0.47	0.56	0.57		12	0.5	0.57	0.75	0.47	0.63	0.28		2.74	1.97	1.66	1.45	2.73	1.77		0.5	0.55	0.19	1.53	0.55	0.02		3.13	1.37	1.44	1.45	1.42	1.42
	10	0.47	0.22	0.31	0.22	0.31	0.29
	12	0.56	0.64	0.15	0.07	0.18	0.29
Fig. 6d
		N							PNP							CPP/Gal-PNP (75 IU/kg)							Pep/Gal-PNP							D							INS
		0.96	1.05	0.98	1.11	1.02	0.87		0.04	0.03	0.08	0.19	0.21	0.16		0.29	0.29	0.3	0.34	0.35	0.36		0.92	1.12	0.91	0.63	0.92	0.8		0.08	0.15	0.03	0.17	0.13	0.18		0.4	0.38	0.46	0.47	0.52	0.54
Fig. 6f
	Day	PNP							CPP/Gal-PNP							Pep/Gal-PNP							Ctrl
	0	207.5	207.9	206.9	204.7	202	210.6		211.7	216.1	206.7	209.9	213.2	221		216.7	213.3	212.4	216	216.1	213.5		200.9	213.5	200.4	205.2	202.3	206.2
	1	221.9	215.9	223.6	220.7	222.8	226.5		228.4	224.3	219.1	225.5	219.3	222		216.6	217.9	220.3	222.8	219.2	216.8		215.9	215.9	216	216.1	215.9	215.9
	3	234.8	226.8	234.1	226.9	234.4	233.5		238.2	239.1	241.1	239.7	238	233.8		230	229.4	228.6	225.3	228.8	232.4		220.1	221.3	225.8	220.7	222.4	226.2
	5	241.6	240.7	243.7	244.7	243.6	248.7		248.4	246.7	248.3	246.4	249.1	249.7		240.7	243.9	233.2	233.9	235.2	233.7		236.6	241.7	237.8	241.4	242.1	238.1
	7	251.2	255.8	252.1	255.8	254.2	253.1		254.6	256.9	258.9	260.3	254.1	252.7		249.7	247.3	246.6	247.1	249.3	252.9		246.6	245.2	254	250.4	247.3	243.3
Fig. 6g
	Day	Ctrl							PNP							CPP/Gal-PNP							Pep/Gal-PNP
	0	20.37	26.39	20.99	27.73	28.4	28.07		24.44	22.03	22.77	26.09	25.73	25.37		21.61	19.75	23.88	25.73	26.45	27.17		23.04	26.99	20.57	22.27	23.94	28.94
	7	19.54	26.18	21.41	22.88	22.53	22.18		21.41	20.78	20.78	22.88	22.53	23.53		20.57	21.39	19.75	22.38	20.12	21.24		22.77	24.52	18.15	20.49	20.87	21.24
Fig. 6h
	Day	Ctrl							PNP							CPP/Gal-PNP							Pep/Gal-PNP
	0	55.16	66.03	55.49	48.38	56.21	52.4		57.43	50.13	58.73	52.74	58.83	57.6		55.33	66.68	66.03	58.58	54.7	60.88		63.44	68.14	54.84	57.79	48.58	62.99
	7	55.65	48.51	64.9	54.67	58.83	58.83		56.3	49.32	58.08	48.58	45.54	60.88		63.92	68.79	55	54.41	62.44	56.39		61.49	54.68	66.52	65.21	46.26	57.51

## Sheet: Fig. S3
	pH	Pep
	6	19.56	17.91	19.53
	6.5	15.89	14.51	15.08
	7	10.78	12.34	10.79
	7.5	3.25	3.7	3.31
	8	2.05	2.63	3.08

## Sheet: Fig. S5
	Gal-PNP
	pH 6.8	pH 7.4
	21.81	21.19
	23.48	23.15
	23.94	20.61

## Sheet: Fig. S6
	pH	PNP				Pep/Gal-PNP
	6	2.78	2.02	2.91		11.95	12.38	11.27
	6.5	3.33	1.03	2.83		9.85	8.89	10.78
	7	3.6	1.35	3.26		4.37	8.62	7.67
	7.5	3.18	1.62	2.02		2.69	1.9	3.65
	8	2.84	4.35	2.55		2.58	2.67	3.1

## Sheet: Fig. S7
	a
		t (h)	SGF			SIF
		0	100.45	99.03	100.52	99.31	101.93	98.76
		1	99.22	101.38	100.11	100.37	98.89	100.03
		2	97.67	101.02	99.89	99.06	99.79	100.26
		3	99.07	100.07	100.46	100.14	100.1	99.43
		4	98.7	100.36	101.04	97.76	98.81	98.53
	b
		t (h)	SGF			SIF
		0	0.12	0.14	0.12	0.13	0.13	0.13
		1	0.14	0.15	0.13	0.15	0.15	0.14
		2	0.12	0.14	0.15	0.12	0.15	0.15
		3	0.13	0.14	0.12	0.14	0.15	0.15
		4	0.11	0.12	0.13	0.13	0.14	0.15

## Sheet: Fig. S8
	t (h)	SGF			SIF			PBS
	0	0	0	0	0	0	0	0	0	0
	1	12.63	13.84	10.4	10.17	10.21	10.19	9.29	11.63	13.73
	2	14.81	15.89	12.37	13.64	13.42	18.53	12.07	16.04	11.85
	3	15.08	16.64	14.72	18.52	17.48	18.76	17.24	20.52	19.98
	4	18.64	22.44	18.97	21.78	19.35	19.7	22.5	21.88	21.57
	6	27.6	29.62	27.4	24.18	24.87	22.83	24.42	22.48	25.45
	8	30.52	31.93	33.51	26.35	30.49	28.29	25.87	23.9	26.98

## Sheet: Fig. S10
	mg/mL	pH 6.8						pH 7.4
	0.05	124.04	103.87	97.88	109.57	91.07	100.42	87.09	117.64	101.33	74.51	106.04	114.04
	0.1	93.44	121.77	116.4	96.42	81.51	75.14	114.29	89.87	113.04	112.22	88.87	90.13
	0.25	85.46	94.99	89.29	98.34	84.61	89.6	105.47	84.07	108.42	67.86	96.9	87.16
	0.5	84.99	93.64	102.33	102.37	86.08	88.04	82.17	115.67	110.19	89.2	80.85	95.75
	1	92.98	77.86	83.87	87.38	75.28	100.17	118.95	105.52	95.59	118.81	87.19	72.95

[truncated: 14 more sheets: Fig. S11, Fig. S12, Fig. S13, Fig. S14, Fig. S15, Fig. S16, Fig. S17, Fig. S19, Fig. S21, Fig. S22, Fig. S24, Fig. S25, Fig. S26, Table S1]
